# Supplementary material for: Identification of 13 Guanidinobenzoyl- or Aminidinobenzoyl-Containing Drugs to Potentially Inhibit TMPRSS2 for COVID-19 Treatment
Source: Int J Mol Sci. 2021 Jun 30;22(13):7060. doi: 10.3390/ijms22137060 (PMC8269196; doi:10.3390/ijms22137060)
Supplement: Supplementary file 1 [file ijms-22-07060-s001.zip]

Archive with 1 entries (1 files):
- ijms-1253522-supplementary.pdf
